# Supplementary material for: Revealing New Mouse Epicardial Cell Markers through Transcriptomics
Source: PLoS One. 2010 Jun 28;5(6):e11429. doi: 10.1371/journal.pone.0011429 (PMC2893200; doi:10.1371/journal.pone.0011429)
Supplement: Table S2 — Comparative analyses of epicardial signature genes. Data supporting Figure S2. (0.05 MB XLS) [file pone.0011429.s005.xls]

## Sheet: Sheet1
Fold Induction	Gene Bank Accession	Gene Symbol	Gene Description
269.6	BQ084786	Upk3b	uroplakin 3B
199.4	BB348674	Gpm6a	glycoprotein m6a
129.8	BI452905	Dmkn	dermokine
89.21	BF449735	Gpm6a	glycoprotein m6a
88.97	AV290571	C2	complement component 2 (within H-2S)
81.48	BB427704	Upk1b	uroplakin 1B
76.86	NM_026228	Slc39a8	solute carrier family 39 (metal ion transporter), member 8
75.99	BQ084786	Upk3b	uroplakin 3B
68.68	AK004699	Cyp2s1	cytochrome P450, family 2, subfamily s, polypeptide 1
61.63	BB427704	Upk1b	uroplakin 1B
56.12	BB118542	Slc26a3	solute carrier family 26, member 3
53.11	BB325766	Lrrn4	leucine rich repeat neuronal 4
45.18	NM_031170	Krt8	keratin 8
45.14	NM_011315	Saa3	serum amyloid A 3
42.83	NM_008471	Krt19	keratin 19
40.92	AW322280	Krt8	keratin 8
37.65	AW556821	2610018G03Rik	RIKEN cDNA 2610018G03 gene
36.93	NM_013473	Anxa8	annexin A8
35.12	K02782	C3	complement component 3
33.93	AJ132433	Prr15	proline rich 15
33.63	BB805362	Slc9a3r1	solute carrier family 9 (sodium/hydrogen exchanger), member 3 regulator 1
31.76	BC005611	Chi3l1	chitinase 3-like 1
31.32	BB392676	1500015O10Rik	RIKEN cDNA 1500015O10 gene
30.71	U88064	Bnc1	basonuclin 1
29.94	AK003577	Muc16	mucin 16
29.76	BB805362	Slc9a3r1	solute carrier family 9 (sodium/hydrogen exchanger), member 3 regulator 1
29.13	M21836	Krt8	keratin 8
28.49	NM_008344	Igfbp6	insulin-like growth factor binding protein 6
28.24	BC023060	Efemp1	epidermal growth factor-containing fibulin-like extracellular matrix protein 1
26.95	NM_021426	Nkain4	Na+/K+ transporting ATPase interacting 4
26.57	BC015076	Mpzl2	myelin protein zero-like 2
26.08	AI852300	Ildr2	immunoglobulin-like domain containing receptor 2
23.49	BB530943	Upk1b	uroplakin 1B
23.27	NM_008198	Cfb	complement factor B
23.11	BC010337	Krt7	keratin 7
23.08	NM_018857	Msln	mesothelin
21.16	NM_021353	Slc26a3	solute carrier family 26, member 3
20.4	BC025600	Tmem119	transmembrane protein 119
20.4	BB228059	Dpp4	dipeptidylpeptidase 4
19.99	NM_010664	Krt18	keratin 18
19.96	NM_133903	Spon2	spondin 2, extracellular matrix protein
19.92	AV227574	C2	complement component 2 (within H-2S)
19.42	AV347903	Gng4	guanine nucleotide binding protein (G protein), gamma 4
18.95	BF227507	Col1a2	collagen, type I, alpha 2
17.43	NM_008365	Il18r1	interleukin 18 receptor 1
16.21	BC010782	Tm4sf5	transmembrane 4 superfamily member 5
16.13	BB219662	Upk1b	uroplakin 1B
16.06	AK007080	Spem1	sperm maturation 1
14.32	NM_007753	Cpa3	carboxypeptidase A3, mast cell
14.1	BC025461	Tspan8	tetraspanin 8
13.96	NM_022879	Myl7	myosin, light polypeptide 7, regulatory
13.71	AV012073	Rarres2	retinoic acid receptor responder (tazarotene induced) 2
13.36	NM_008360	Il18	interleukin 18
13.29	D87867	Ugt1a1 /// Ugt1a10 /// Ugt1a2 /// Ugt1a5 /// Ugt1a6a /// Ugt1a6b /// Ugt1a7c /// Ugt1a9	UDP glucuronosyltransferase 1 family, polypeptide A1 /// UDP glycosyltransferase 1 family, polypeptide A10 /// UDP glucuronosyltransferase 1 family, polypeptide A2 /// UDP glucuronosyltransferase 1 family, polypeptide A5 /// UDP glucuronosyltransferase 1 family, polypeptide A6A /// UDP glucuronosyltransferase 1 family, polypeptide A6B /// UDP glucuronosyltransferase 1 family, polypeptide A7C /// …
13.09	AW550625	Col3a1	collagen, type III, alpha 1
12.67	BB558905	Bace2	beta-site APP-cleaving enzyme 2
12.62	BB532202	Fmod	fibromodulin
12.57	NM_013484	C2	complement component 2 (within H-2S)
12.14	AW260070	Rhobtb3	Rho-related BTB domain containing 3
11.97	AI848048	Aplp1	amyloid beta (A4) precursor-like protein 1
11.93	AV026552	Hpgd	hydroxyprostaglandin dehydrogenase 15 (NAD)
11.76	BB065799	Sulf1	sulfatase 1
11.67	AV288135	Atad4	ATPase family, AAA domain containing 4
11.14	BB119177	1200015M12Rik /// 1200016E24Rik /// A130040M12Rik /// E430024C06Rik	RIKEN cDNA 1200015M12 gene /// RIKEN cDNA 1200016E24 gene /// RIKEN cDNA A130040M12 gene /// RIKEN cDNA E430024C06 gene
11.03	NM_010329	Pdpn	podoplanin
10.82	AU018141	1200016E24Rik /// 3930401B19Rik /// A130040M12Rik /// E430024C06Rik	RIKEN cDNA 1200016E24 gene /// RIKEN cDNA 3930401B19 gene /// RIKEN cDNA A130040M12 gene /// RIKEN cDNA E430024C06 gene
10.78	NM_009866	Cdh11	cadherin 11
10.72	BB499147	Sema3d	sema domain, immunoglobulin domain (Ig), short basic domain, secreted, (semaphorin) 3D
10.63	BC022950	1600029D21Rik	RIKEN cDNA 1600029D21 gene
10.43	BC011074	Krt14	keratin 14
10.18	NM_025622	Lgals2	lectin, galactose-binding, soluble 2
10.14	NM_021719	Cldn15	claudin 15
9.764	BC019434	Ugt1a1 /// Ugt1a10 /// Ugt1a2 /// Ugt1a5 /// Ugt1a6a /// Ugt1a6b /// Ugt1a7c /// Ugt1a9	UDP glucuronosyltransferase 1 family, polypeptide A1 /// UDP glycosyltransferase 1 family, polypeptide A10 /// UDP glucuronosyltransferase 1 family, polypeptide A2 /// UDP glucuronosyltransferase 1 family, polypeptide A5 /// UDP glucuronosyltransferase 1 family, polypeptide A6A /// UDP glucuronosyltransferase 1 family, polypeptide A6B /// UDP glucuronosyltransferase 1 family, polypeptide A7C /// …
9.668	BM195499	Ptbp1	polypyrimidine tract binding protein 1
9.656	BB191000	Slc2a13	solute carrier family 2 (facilitated glucose transporter), member 13
9.564	NM_138683	Rspo1	R-spondin homolog (Xenopus laevis)
9.526	NM_009636	Aebp1	AE binding protein 1
9.429	BC013271	Anxa8	annexin A8
9.222	NM_023143	C1r	complement component 1, r subcomponent
9.21	AV340322	Samhd1	SAM domain and HD domain, 1
9.086	AF112185	Scnn1a	sodium channel, nonvoltage-gated 1 alpha
9.043	NM_011704	Vnn1	vanin 1
9.026	NM_008215	Has1	hyaluronan synthase1
9.011	U08020	Col1a1	collagen, type I, alpha 1
8.961	AI507307	Sbsn	suprabasin
8.92	NM_010074	Dpp4	dipeptidylpeptidase 4
8.846	BC004672	Lsr	lipolysis stimulated lipoprotein receptor
8.79	NM_009022	Aldh1a2	aldehyde dehydrogenase family 1, subfamily A2
8.681	BB100151	Cenpa	centromere protein A
8.528	AW108044	Ucp2	uncoupling protein 2 (mitochondrial, proton carrier)
8.468	BB075402	Zdbf2	zinc finger, DBF-type containing 2
8.228	BB221125	2310001A20Rik	RIKEN cDNA 2310001A20 gene
8.204	BB829165	100039339 /// 100039507 /// 100040033 /// 100040034 /// 100041612 /// 100042124 /// 100042177 /// 100042523 /// LOC100045906 /// LOC100046656 /// OTTMUSG00000011313	predicted gene, 100039339 /// predicted gene, 100039507 /// predicted gene, 100040033 /// predicted gene, 100040034 /// predicted gene, 100041612 /// predicted gene, 100042124 /// predicted gene, 100042177 /// predicted gene, 100042523 /// similar to cyclic nucleotide gated channel beta 1 /// similar to pol protein /// predicted gene, OTTMUSG00000011313
8.121	AV231866	Galnt6 /// LOC100047499	UDP-N-acetyl-alpha-D-galactosamine:polypeptide N-acetylgalactosaminyltransferase 6 /// similar to UDP-N-acetyl-alpha-D-galactosamine:polypeptide N-acetylgalactosaminyltransferase 6
8.087	BE945607	Cybrd1	cytochrome b reductase 1
8.085	NM_009636	Aebp1	AE binding protein 1
7.86	AV148480	ENSMUSG00000050347 /// LOC100048142 /// Tmsb10	predicted gene, ENSMUSG00000050347 /// similar to thymosin, beta 10 /// thymosin, beta 10
7.712	NM_008939	Prss12	protease, serine, 12 neurotrypsin (motopsin)
7.571	BB548889	Gpr133	G protein-coupled receptor 133
7.554	AF047838	Clca1	chloride channel calcium activated 1
7.475	AV144145	Chrdl1	chordin-like 1
7.424	BF235516	Ptprf	protein tyrosine phosphatase, receptor type, F
7.372	BG060788	Met	met proto-oncogene
7.367	BQ033138	Oasl2	2'-5' oligoadenylate synthetase-like 2
7.305	BC011152	Golm1	golgi membrane protein 1
7.268	BF719154	1200016E24Rik	RIKEN cDNA 1200016E24 gene
7.26	NM_009780	C4b	complement component 4B (Childo blood group)
7.225	NM_008968	Ptgis	prostaglandin I2 (prostacyclin) synthase
7.075	BF165681	Slc38a1	solute carrier family 38, member 1
7.03	AA214835	Apol11b	apolipoprotein L 11b
6.854	AI256046	Cyp2c54	cytochrome P450, family 2, subfamily c, polypeptide 54
6.833	NM_010484	Slc6a4	solute carrier family 6 (neurotransmitter transporter, serotonin), member 4
6.831	NM_133775	Il33	interleukin 33
6.793	NM_010260	Gbp2	guanylate binding protein 2
6.727	NM_033314	Slco2a1	solute carrier organic anion transporter family, member 2a1
6.713	M63244	Alas2	aminolevulinic acid synthase 2, erythroid
6.637	AI844734	Sbsn	suprabasin
6.633	BC015076	Mpzl2	myelin protein zero-like 2
6.623	BM119387	Ezr	ezrin
6.54	BC027185	2210023G05Rik	RIKEN cDNA 2210023G05 gene
6.518	NM_017370	Hp	haptoglobin
6.515	M65143	Lox	lysyl oxidase
6.48	AV045081	Spaca3	sperm acrosome associated 3
6.474	BM570006	Slit3	slit homolog 3 (Drosophila)
6.353	X16834	Lgals3	lectin, galactose binding, soluble 3
6.308	BC022666	Mfap4	microfibrillar-associated protein 4
6.29	NM_009242	Sparc	secreted acidic cysteine rich glycoprotein
6.239	L16462	Bcl2a1a /// Bcl2a1b /// Bcl2a1d	B-cell leukemia/lymphoma 2 related protein A1a /// B-cell leukemia/lymphoma 2 related protein A1b /// B-cell leukemia/lymphoma 2 related protein A1d
6.196	BC022123	C1s /// LOC100044326	complement component 1, s subcomponent /// similar to Complement component 1, s subcomponent
6.053	AF426024	Serpinb1a	serine (or cysteine) peptidase inhibitor, clade B, member 1a
6.045	BI328146	Rarres2	retinoic acid receptor responder (tazarotene induced) 2
6.012	BC001999	Emp3	epithelial membrane protein 3
5.957	BG070542	1810006K21Rik	RIKEN cDNA 1810006K21 gene
5.889	BB323133	Plekha3	pleckstrin homology domain-containing, family A (phosphoinositide binding specific) member 3
5.842	BB504737	---	---
5.817	NM_011414	Slpi	secretory leukocyte peptidase inhibitor
5.765	NM_009112	S100a10	S100 calcium binding protein A10 (calpactin)
5.763	L36062	Star	steroidogenic acute regulatory protein
5.758	NM_010316	Gng3	guanine nucleotide binding protein (G protein), gamma 3
5.711	BB525078	Fam62c	family with sequence similarity 62, member C
5.672	NM_054084	Calcb	calcitonin-related polypeptide, beta
5.668	BM247455	Ttll4	tubulin tyrosine ligase-like family, member 4
5.626	AI747133	Capn6	calpain 6
5.595	AB047758	1700036D21Rik	RIKEN cDNA 1700036D21 gene
5.579	NM_009119	ENSMUSG00000061104 /// Sap18	predicted gene, ENSMUSG00000061104 /// Sin3-associated polypeptide 18
5.55	AK011545	Basp1 /// LOC100045716	brain abundant, membrane attached signal protein 1 /// similar to 22 kDa neuronal tissue-enriched acidic protein
5.416	BM198170	Taok2	TAO kinase 2
5.408	AW555664	Flrt2	fibronectin leucine rich transmembrane protein 2
5.339	BM570006	---	---
5.259	NM_010780	Cma1	chymase 1, mast cell
5.236	AF425083	Serpinb9g	serine (or cysteine) peptidase inhibitor, clade B, member 9g
5.226	BB521934	Col14a1	collagen, type XIV, alpha 1
5.148	AK012980	Tbx18	T-box18
5.124	AF440692	Trf	transferrin
5.072	BC006797	Efnb1	ephrin B1
5.071	BQ266582	Shroom1	shroom family member 1
5.059	BB250384	Vcam1	vascular cell adhesion molecule 1
5.037	BB235530	Fmod	fibromodulin
5.03	BC020489	Apol9a /// Apol9b	apolipoprotein L 9a /// apolipoprotein L 9b
5.017	BM117672	Spock2	sparc/osteonectin, cwcv and kazal-like domains proteoglycan 2
5.003	BG075699	Flrt2	fibronectin leucine rich transmembrane protein 2
5.001	BB704337	Lin7c	lin-7 homolog C (C. elegans)
4.972	AU042851	---	---
4.97	AA214835	Apol11b	apolipoprotein L 11b
4.954	BB709245	Dnm3	dynamin 3
4.952	AK003395	Anxa9	annexin A9
4.949	AK012008	2610311E24Rik	RIKEN cDNA 2610311E24 gene
4.888	NM_013586	Loxl3	lysyl oxidase-like 3
4.864	BI076697	Stard5	StAR-related lipid transfer (START) domain containing 5
4.839	BB348062	Bace2	beta-site APP-cleaving enzyme 2
4.798	AV066667	EG432995	predicted gene, EG432995
4.766	NM_133982	Rpp25	ribonuclease P 25 subunit (human)
4.76	AK004119	Sema3c	sema domain, immunoglobulin domain (Ig), short basic domain, secreted, (semaphorin) 3C
4.751	AA266723	---	---
4.732	NM_018729	Cd244	CD244 natural killer cell receptor 2B4
4.721	BB426248	1500015O10Rik	RIKEN cDNA 1500015O10 gene
4.715	AW550998	---	---
4.705	BB193557	Gm98	gene model 98, (NCBI)
4.68	AK015863	Wbp2nl	WBP2 N-terminal like
4.68	NM_011985	Mmp23	matrix metallopeptidase 23
4.667	AF053352	Ucp3	uncoupling protein 3 (mitochondrial, proton carrier)
4.66	BC025220	Pqlc3	PQ loop repeat containing
4.656	BB783125	Lrrn4cl	LRRN4 C-terminal like
4.63	C85932	Cryl1	crystallin, lambda 1
4.626	AW557006	Cdon	cell adhesion molecule-related/down-regulated by oncogenes
4.613	BB398671	Cd2ap	CD2-associated protein
4.591	NM_010216	Figf	c-fos induced growth factor
4.588	NM_030249	Cttnbp2nl	CTTNBP2 N-terminal like
4.548	BB540080	---	---
4.512	AA516748	---	---
4.51	AW106760	Sclt1	sodium channel and clathrin linker 1
4.499	BB806208	Serpina11	serine (or cysteine) peptidase inhibitor, clade A (alpha-1 antiproteinase, antitrypsin), member 11
4.496	BB812574	Gpr126	G protein-coupled receptor 126
4.436	AA119213	---	---
4.428	AF297098	Steap1	six transmembrane epithelial antigen of the prostate 1
4.422	BQ175107	9030409G11Rik	RIKEN cDNA 9030409G11 gene
4.418	BB548024	Rps6kb1	ribosomal protein S6 kinase, polypeptide 1
4.403	BB278215	---	---
4.367	BB495884	EG385344 /// EG627427 /// EG665516 /// EG666036 /// EG666422 /// EG666875 /// EG668506 /// EG668576 /// EG668771 /// LOC630761 /// LOC630896 /// OTTMUSG00000011498 /// Phgdh	predicted gene, EG385344 /// predicted gene, EG627427 /// predicted gene, EG665516 /// predicted gene, EG666036 /// predicted gene, EG666422 /// predicted gene, EG666875 /// predicted gene, EG668506 /// predicted gene, EG668576 /// predicted gene, EG668771 /// similar to 3-phosphoglycerate dehydrogenase /// similar to 3-phosphoglycerate dehydrogenase /// predicted gene, OTTMUSG00000011498 /// 3-p…
4.364	BC002064	Ptn	pleiotrophin
4.361	BB011882	Vgll3	vestigial like 3 (Drosophila)
4.337	C80829	Lrp2	low density lipoprotein receptor-related protein 2
4.31	BB226765	---	---
4.306	BC011208	Tmem98	transmembrane protein 98
4.297	AK009113	Chst4	carbohydrate (chondroitin 6/keratan) sulfotransferase 4
4.285	NM_029509	5830443L24Rik	RIKEN cDNA 5830443L24 gene
4.232	BB313099	Txndc15	thioredoxin domain containing 15
4.203	AA833146	Ptgs1	prostaglandin-endoperoxide synthase 1
4.189	BG066200	Slc9a3r1	solute carrier family 9 (sodium/hydrogen exchanger), member 3 regulator 1
4.175	BB014532	4921517O11Rik	RIKEN cDNA 4921517O11 gene
4.146	BB279146	EG245190	predicted gene, EG245190
4.14	AK004908	Cxadr	coxsackie virus and adenovirus receptor
4.128	BB224524	Sirpb1	signal-regulatory protein beta 1
4.104	BB536115	Fzd10	frizzled homolog 10 (Drosophila)
4.091	AI853452	Gm996	gene model 996, (NCBI)
4.08	NM_011366	Sorbs3	sorbin and SH3 domain containing 3
4.061	NM_030004	Cryl1	crystallin, lambda 1
4.054	BC005679	Sdc4	syndecan 4
4.039	NM_011254	Rbp1	retinol binding protein 1, cellular
4.031	NM_023056	Tmem176b	transmembrane protein 176B
4.027	AK004739	Dll4	delta-like 4 (Drosophila)
4.025	AF108501	Clca1 /// Clca2	chloride channel calcium activated 1 /// chloride channel calcium activated 2
4.023	M93954	Timp2	tissue inhibitor of metalloproteinase 2
4.01	NM_008494	Lfng	LFNG O-fucosylpeptide 3-beta-N-acetylglucosaminyltransferase
