# Supplementary material for: Revealing New Mouse Epicardial Cell Markers through Transcriptomics
Source: PLoS One. 2010 Jun 28;5(6):e11429. doi: 10.1371/journal.pone.0011429 (PMC2893200; doi:10.1371/journal.pone.0011429)
Supplement: Table S3 — Full GO analysis of epicardial signature genes. Analysis of genes with a p-value cut off of 0.005. (0.02 MB XLS) [file pone.0011429.s006.xls]

## Sheet: GO ontology Epicardial Genes 
GOID	Ontology	Term	q	p
GO:0002526	biological_process	acute inflammatory response	9	5.43796e-07
GO:0002541	biological_process	activation of plasma proteins involved in acute inflammatory response	6	1.35964e-05
GO:0006956	biological_process	complement activation	6	1.35964e-05
GO:0006692	biological_process	prostanoid metabolic process	4	2.14689e-05
GO:0006693	biological_process	prostaglandin metabolic process	4	2.14689e-05
GO:0045087	biological_process	innate immune response	8	2.71997e-05
GO:0048869	biological_process	cellular developmental process	36	5.51183e-05
GO:0006959	biological_process	humoral immune response	6	5.72527e-05
GO:0051605	biological_process	protein processing by peptide bond cleavage	7	6.88856e-05
GO:0006958	biological_process	complement activation, classical pathway	5	8.14514e-05
GO:0002455	biological_process	humoral immune response mediated by circulating immunoglobulin	5	0.00012277
GO:0007155	biological_process	cell adhesion	18	0.00012277
GO:0022610	biological_process	biological adhesion	18	0.00012277
GO:0002253	biological_process	activation of immune response	7	0.000130436
GO:0006954	biological_process	inflammatory response	10	0.000286594
GO:0030154	biological_process	cell differentiation	33	0.000349583
GO:0002684	biological_process	positive regulation of immune system process	10	0.000371497
GO:0016485	biological_process	protein processing	7	0.000395032
GO:0048856	biological_process	anatomical structure development	40	0.000411398
GO:0030198	biological_process	extracellular matrix organization	7	0.000464874
GO:0032502	biological_process	developmental process	47	0.000480366
GO:0030199	biological_process	collagen fibril organization	4	0.000509003
GO:0051604	biological_process	protein maturation	7	0.000534907
GO:0032787	biological_process	monocarboxylic acid metabolic process	11	0.000736216
GO:0006690	biological_process	icosanoid metabolic process	4	0.00120516
GO:0002250	biological_process	adaptive immune response	6	0.00124539
GO:0002460	biological_process	adaptive immune response based on somatic recombination of immune receptors built from immunoglobulin superfamily domains	6	0.00124539
GO:0048731	biological_process	system development	37	0.00127675
GO:0006955	biological_process	immune response	13	0.00138963
GO:0033559	biological_process	unsaturated fatty acid metabolic process	4	0.00140744
GO:0050778	biological_process	positive regulation of immune response	7	0.00208287
GO:0016064	biological_process	immunoglobulin mediated immune response	5	0.00230664
GO:0006957	biological_process	complement activation, alternative pathway	2	0.00234268
GO:0019724	biological_process	B cell mediated immunity	5	0.00259438
GO:0043589	biological_process	skin morphogenesis	2	0.00291759
GO:0009611	biological_process	response to wounding	11	0.00330207
GO:0001523	biological_process	retinoid metabolic process	3	0.0037321
GO:0016101	biological_process	diterpenoid metabolic process	3	0.0037321
GO:0001516	biological_process	prostaglandin biosynthetic process	2	0.00408315
GO:0046457	biological_process	prostanoid biosynthetic process	2	0.00408315
GO:0006721	biological_process	terpenoid metabolic process	3	0.0043632
GO:0000302	biological_process	response to reactive oxygen species	4	0.0043632
