# Supplementary material for: Revealing New Mouse Epicardial Cell Markers through Transcriptomics
Source: PLoS One. 2010 Jun 28;5(6):e11429. doi: 10.1371/journal.pone.0011429 (PMC2893200; doi:10.1371/journal.pone.0011429)
Supplement: Table S5 — GO analysis of upregulated epicardial signature genes in muscle after myocardial infarction. Analysis of genes with a p-value cut off of 0.005. (0.03 MB XLS) [file pone.0011429.s008.xls]

## Sheet: Up in muscle after infarct
GOID	Ontology	Term	q	p
GO:0030199	biological_process	collagen fibril organization	4	7.13743e-09
GO:0030198	biological_process	extracellular matrix organization	5	6.70408e-08
GO:0043062	biological_process	extracellular structure organization	5	1.16019e-06
GO:0043589	biological_process	skin morphogenesis	2	3.42017e-06
GO:0001944	biological_process	vasculature development	5	2.57816e-05
GO:0048730	biological_process	epidermis morphogenesis	2	0.000131401
GO:0010561	biological_process	negative regulation of glycoprotein biosynthetic process	1	0.000195721
GO:0042985	biological_process	negative regulation of amyloid precursor protein biosynthetic process	1	0.000195721
GO:0042542	biological_process	response to hydrogen peroxide	2	0.000195835
GO:0043588	biological_process	skin development	2	0.000236567
GO:0001568	biological_process	blood vessel development	4	0.00034636
GO:0042984	biological_process	regulation of amyloid precursor protein biosynthetic process	1	0.000367542
GO:0048731	biological_process	system development	9	0.000413709
GO:0001957	biological_process	intramembranous ossification	1	0.000413709
GO:0015884	biological_process	folic acid transport	1	0.000413709
GO:0043249	biological_process	erythrocyte maturation	1	0.000413709
GO:0048251	biological_process	elastic fiber assembly	1	0.000413709
GO:0000302	biological_process	response to reactive oxygen species	2	0.000495266
GO:0060351	biological_process	cartilage development involved in endochondral bone morphogenesis	1	0.000495266
GO:0048856	biological_process	anatomical structure development	9	0.000555002
GO:0006699	biological_process	bile acid biosynthetic process	1	0.000689398
GO:0001945	biological_process	lymph vessel development	1	0.000689398
GO:0010559	biological_process	regulation of glycoprotein biosynthetic process	1	0.00081173
GO:0034754	biological_process	cellular hormone metabolic process	2	0.000850364
GO:0007584	biological_process	response to nutrient	2	0.00117534
GO:0042572	biological_process	retinol metabolic process	1	0.00120131
GO:0060343	biological_process	trabecula formation	1	0.00132679
GO:0042573	biological_process	retinoic acid metabolic process	1	0.00164269
GO:0007275	biological_process	multicellular organismal development	9	0.00172368
GO:0045768	biological_process	positive regulation of anti-apoptosis	1	0.00193219
GO:0008211	biological_process	glucocorticoid metabolic process	1	0.00201298
GO:0007169	biological_process	transmembrane receptor protein tyrosine kinase signaling pathway	3	0.00201661
GO:0008206	biological_process	bile acid metabolic process	1	0.00206802
GO:0006692	biological_process	prostanoid metabolic process	1	0.00206802
GO:0006693	biological_process	prostaglandin metabolic process	1	0.00206802
GO:0051180	biological_process	vitamin transport	1	0.00206802
GO:0015908	biological_process	fatty acid transport	1	0.00209985
GO:0010812	biological_process	negative regulation of cell-substrate adhesion	1	0.00209985
GO:0006700	biological_process	C21-steroid hormone biosynthetic process	1	0.00209985
GO:0006833	biological_process	water transport	1	0.00223053
GO:0042044	biological_process	fluid transport	1	0.00223053
GO:0048513	biological_process	organ development	7	0.00231182
GO:0051591	biological_process	response to cAMP	1	0.00231182
GO:0032502	biological_process	developmental process	9	0.00250111
GO:0043434	biological_process	response to peptide hormone stimulus	2	0.00257936
GO:0051181	biological_process	cofactor transport	1	0.00257936
GO:0032787	biological_process	monocarboxylic acid metabolic process	3	0.00282219
GO:0042445	biological_process	hormone metabolic process	2	0.00282219
GO:0001958	biological_process	endochondral ossification	1	0.002846
GO:0006979	biological_process	response to oxidative stress	2	0.00306556
GO:0031214	biological_process	biomineral formation	1	0.00311971
GO:0008207	biological_process	C21-steroid hormone metabolic process	1	0.00311971
GO:0050810	biological_process	regulation of steroid biosynthetic process	1	0.00311971
GO:0046942	biological_process	carboxylic acid transport	2	0.00313436
GO:0015849	biological_process	organic acid transport	2	0.00316914
GO:0010035	biological_process	response to inorganic substance	2	0.00316914
GO:0060325	biological_process	face morphogenesis	1	0.00316914
GO:0045767	biological_process	regulation of anti-apoptosis	1	0.00316914
GO:0006776	biological_process	vitamin A metabolic process	1	0.00333594
GO:0006509	biological_process	membrane protein ectodomain proteolysis	1	0.00343619
GO:0033619	biological_process	membrane protein proteolysis	1	0.00343619
GO:0007155	biological_process	cell adhesion	4	0.00343619
GO:0022610	biological_process	biological adhesion	4	0.00343619
GO:0031667	biological_process	response to nutrient levels	2	0.00350807
GO:0015718	biological_process	monocarboxylic acid transport	1	0.00372225
GO:0060350	biological_process	endochondral bone morphogenesis	1	0.00372225
GO:0008544	biological_process	epidermis development	2	0.00386799
GO:0030324	biological_process	lung development	2	0.00400339
GO:0001523	biological_process	retinoid metabolic process	1	0.00400339
GO:0016101	biological_process	diterpenoid metabolic process	1	0.00400339
GO:0060349	biological_process	bone morphogenesis	1	0.00414496
GO:0060324	biological_process	face development	1	0.00414496
GO:0001501	biological_process	skeletal system development	3	0.00415579
GO:0030323	biological_process	respiratory tube development	2	0.00418745
GO:0006721	biological_process	terpenoid metabolic process	1	0.00418745
GO:0048821	biological_process	erythrocyte development	1	0.00418745
GO:0060323	biological_process	head morphogenesis	1	0.00432848
GO:0048286	biological_process	lung alveolus development	1	0.00432848
GO:0007167	biological_process	enzyme linked receptor protein signaling pathway	3	0.00439871
GO:0032963	biological_process	collagen metabolic process	1	0.00439871
GO:0007398	biological_process	ectoderm development	2	0.00439871
GO:0019218	biological_process	regulation of steroid metabolic process	1	0.00439871
GO:0060541	biological_process	respiratory system development	2	0.00439871
GO:0006775	biological_process	fat-soluble vitamin metabolic process	1	0.00439871
GO:0006869	biological_process	lipid transport	2	0.00441585
GO:0031960	biological_process	response to corticosteroid stimulus	1	0.00447956
GO:0009991	biological_process	response to extracellular stimulus	2	0.0045795
GO:0044259	biological_process	multicellular organismal macromolecule metabolic process	1	0.0045795
GO:0010817	biological_process	regulation of hormone levels	2	0.00469557
